# Supplementary material for: Montagnulans A–D with Anti-Osteoclastogenic Activity from the Marine Fungus Montagnula sp. GXIMD 02514
Source: Mar Drugs. 2025 Oct 25;23(11):416. doi: 10.3390/md23110416 (PMC12654181; doi:10.3390/md23110416)
Supplement: Supplementary file 1 [file marinedrugs-23-00416-s001.zip]

Archive with 1 entries (1 files):
- marinedrugs-3922979-supplementary.pdf
